# Supplementary material for: Metformin modifies plasma microbial-derived extracellular vesicles in polycystic ovary syndrome with insulin resistance
Source: J Ovarian Res. 2024 Jul 2;17:136. doi: 10.1186/s13048-024-01444-x (PMC11218234; doi:10.1186/s13048-024-01444-x)
Supplement: Supplementary file 2 — Supplementary Material 2 [file 13048_2024_1444_MOESM2_ESM.xls]

## Sheet: Supplementary table 2 两组差异检验统计表
Supplementary table 2. Two-group difference test at the species level. Mean (%) was the average relative abundance of the species in different groups; Sd (%) was the standard deviation; pvalue was the false positive probability value, which was a commonly used judgment value in statistics. Generally, when Pvalue < 0.05, the difference was significant; Corrected_pvalue: P value after correction; L…
Species name	EAF-Mean(%)	EAF-Sd(%)	EBF-Mean(%)	EBF-Sd(%)	P value	Corrected pvalue	Lower ci	Upper ci	Effectsize
s__Acinetobacter_nosocomialis	7.632	6.948	19.1	13.24	0.1437	0.7018	-23.26	0.2504	-11.47
s__Flavobacterium_ceti	1.073	0.8705	14.31	21.06	0.6004	0.9144	-29.24	0.5243	-13.24
s__unclassified_g__Stenotrophomonas	5.688	4.761	5.099	6.973	0.6004	0.9144	-6.583	6.728	0.5886
s__Ralstonia_mannitolilytica	8.104	5.622	2.65	2.909	0.1732	0.7018	0.367	9.96	5.454
s__Eubacterium_rectale_ATCC_33656	0.472	1.055	7.358	16.45	1	1	-22.07	1.416	-6.886
s__Methylobacterium_organophilum	6.523	4.336	1.037	1.042	0.09069	0.7018	1.973	8.792	5.487
s__Methylobacterium_komagatae	4.357	4.13	2.8	2.823	0.7533	1	-2.198	5.546	1.557
s__Delftia_tsuruhatensis	2.219	3.053	3.683	7.367	1	1	-8.225	3.618	-1.464
s__Sphingomonas_azotifigens	3.38	3.796	2.505	2.391	0.9166	1	-2.526	4.562	0.8751
s__Agrobacterium_radiobacter	3.703	2.555	1.4	1.124	0.1732	0.7018	0.02019	4.304	2.304
s__Methylorubrum_rhodesianum	4.461	5.059	0.5889	0.6073	0.115	0.7018	0.6009	8.503	3.872
s__unclassified_g__Sphingomonas	3.017	1.921	1.823	2.075	0.3976	0.7018	-1.254	3.397	1.194
s__Streptococcus_salivarius	4.332	9.688	0.03227	0.07216	1	1	-0.06456	13	4.3
s__Micrococcus_luteus_g__Micrococcus	0.476	0.6699	3.836	7.143	0.3457	0.7018	-9.908	0.3753	-3.36
s__unclassified_g__Chryseobacterium	3.933	7.892	0.3711	0.764	0.3321	0.7018	-0.3995	10.72	3.562
s__Comamonas_testosteroni_g__Comamonas	1.831	1.453	1.787	1.973	0.9166	1	-1.928	1.872	0.04436
s__Microbacterium_laevaniformans	2.626	1.732	0.597	0.4592	0.1161	0.7018	0.4801	3.296	2.029
s__Sphingomonas_aquatilis	1.916	2.271	1.166	1.205	0.6004	0.9144	-1.101	3.296	0.7504
s__unclassified_g__Bosea	2.683	2.724	0.355	0.5092	0.09069	0.7018	0.5366	4.804	2.327
s__Rhodococcus_erythropolis	2.073	1.777	0.7785	0.8845	0.2492	0.7018	-0.125	2.884	1.295
s__uncultured_bacterium_g__Pelomonas	1.42	1.244	1.004	1.087	0.6004	0.9144	-0.8839	1.605	0.4152
s__Eubacterium_hallii_g__Eubacterium_hallii_group	0.4034	0.902	1.751	3.915	1	1	-4.849	0.8068	-1.347
s__uncultured_bacterium_g__Aquabacterium	1.969	1.849	0.1735	0.163	0.1161	0.7018	0.4115	3.308	1.795
s__Brevundimonas_vesicularis	0.839	0.5334	1.19	1.531	1	1	-1.674	0.8472	-0.351
s__uncultured_organism_g__Dorea	1.295	2.895	0.601	1.344	1	1	-1.202	3.283	0.6938
s__unclassified_g__Acinetobacter	0.3469	0.2306	1.396	1.4	0.2477	0.7018	-2.243	-0.09703	-1.049
s__unclassified_g__Elizabethkingia	1	1.375	0.6414	1.4	0.7457	1	-1.25	1.92	0.3591
s__uncultured_organism_g__Blautia	0.5486	1.227	1.069	2.39	1	1	-2.658	1.125	-0.5204
s__Faecalibacterium_prausnitzii	1.42	3.175	0.1089	0.2435	1	1	-0.2178	4.26	1.311
s__Cunninghamia_lanceolata_var._konishii	0	0	1.4	3.13	0.4237	0.7018	-4.2	0	-1.4
s__Ochrobactrum_anthropi_g__Ochrobactrum	0.4316	0.4697	0.8915	1.498	1	1	-1.864	0.5283	-0.46
s__Brevundimonas_naejangsanensis	0.4841	0.3277	0.831	1.59	0.4633	0.7397	-1.799	0.5527	-0.347
s__Psychrobacter_faecalis	1.085	0.8156	0.1815	0.3625	0.106	0.7018	0.1331	1.581	0.9035
s__unclassified_g__Blautia	0.2904	0.6494	0.9318	2.084	1	1	-2.505	0.5808	-0.6414
s__unclassified_g__Escherichia-Shigella	1.194	2.647	0.01614	0.01687	1	1	-0.02017	3.546	1.178
s__gut_metagenome_g__norank_f__norank_o__Clostridia_UCG-014	0	0	1.202	2.688	0.4237	0.7018	-3.606	0	-1.202
s__Staphylococcus_equorum	0.9762	1.338	0.1372	0.191	0.2045	0.7018	0.06454	2.045	0.8391
s__unclassified_g__Romboutsia	0.8592	1.921	0.1129	0.2526	1	1	-0.2259	2.578	0.7463
s__Anaerostipes_hadrus_g__Anaerostipes	0.1089	0.2435	0.839	1.876	1	1	-2.408	0.2178	-0.7301
s__uncultured_organism_g__Subdoligranulum	0.242	0.5412	0.7059	1.579	1	1	-2.118	0.726	-0.464
s__Bacillus_acidiceler	0.04437	0.07863	0.8027	1.493	0.3727	0.7018	-2.13	0.04033	-0.7584
s__Brevundimonas_diminuta	0.4962	0.2844	0.3469	0.4497	0.4633	0.7397	-0.3344	0.5042	0.1493
s__Clostridium_sporogenes_g__Erysipelotrichaceae_UCG-003	0.02824	0.06314	0.8027	1.795	1	1	-2.38	0.05648	-0.7746
s__unclassified_g__Ruminococcus_torques_group	0.6454	1.443	0.1291	0.2886	1	1	-0.2582	1.807	0.5163
s__Klebsiella_oxytoca_g__Klebsiella	0.4962	0.8527	0.2703	0.2674	0.8345	1	-0.3187	1.041	0.2259
s__Moraxella_osloensis_g__Moraxella	0.05647	0.1153	0.6938	1.277	0.4338	0.7097	-1.807	0.06051	-0.6374
s__uncultured_Blautia_sp._g__Blautia	0.03227	0.07216	0.6858	1.533	1	1	-2.057	0.09684	-0.6535
s__Brevibacterium_casei	0.5365	0.5632	0.1654	0.2179	0.2433	0.7018	-0.04842	0.8877	0.3712
s__unclassified_g__Pseudomonas	0.3025	0.2474	0.3752	0.2271	0.6004	0.9144	-0.3227	0.2017	-0.07263
s__gut_metagenome_g__Subdoligranulum	0.08471	0.1894	0.5889	1.317	1	1	-1.682	0.1694	-0.5043
s__Dorea_formicigenerans_ATCC_27755	0.3953	0.884	0.2622	0.5863	1	1	-0.5244	1.186	0.1332
s__Corynebacterium_glutamicum	0.3146	0.2617	0.3187	0.4746	0.6742	1	-0.4883	0.355	-0.004108
s__uncultured_organism_g__Fusicatenibacter	0.1412	0.3157	0.4841	1.082	1	1	-1.311	0.2824	-0.3428
s__uncultured_organism_g__Monoglobus	0.3752	0.8389	0.2461	0.5502	1	1	-0.492	0.8796	0.1292
s__Streptococcus_anginosus	0.593	1.326	0.004034	0.00902	1	1	-0.008068	1.775	0.589
s__uncultured_bacterium_g__Mucilaginibacter	0.5123	0.6175	0.04437	0.09922	0.07464	0.7018	0.05648	1.033	0.4679
s__Weissella_confusa	0.5365	1.2	0	0	0.4237	0.7018	0	1.61	0.5366
s__uncultured_organism_g__Roseburia	0.5042	1.128	0.0242	0.05412	1	1	-0.0484	1.513	0.48
s__gut_metagenome_g__norank_f__Eubacterium_coprostanoligenes_group	0.476	1.064	0.008068	0.01804	1	1	-0.01614	1.42	0.4679
s__Leucobacter_tardus	0.3671	0.3489	0.08875	0.1984	0.1188	0.7018	-0.0363	0.5849	0.2783
s__Burkholderia_vietnamiensis	0.2582	0.2234	0.1936	0.2231	0.6704	1	-0.1775	0.3066	0.06454
s__unclassified_g__Methylobacterium-Methylorubrum	0.3429	0.2474	0.1049	0.1436	0.1599	0.7018	0.008074	0.4599	0.238
s__uncultured_organism_g__Ruminococcus_gauvreauii_group	0.1654	0.3698	0.2824	0.6314	1	1	-0.7988	0.3308	-0.117
s__unclassified_g__Ruminococcus	0.02824	0.06314	0.3913	0.8749	1	1	-1.145	0.05648	-0.363
s__uncultured_organism_g__Streptococcus	0.3994	0.893	0.004034	0.00902	1	1	-0.008068	1.198	0.3954
s__uncultured_bacterium_g__Phascolarctobacterium	0.3792	0.8479	0	0	0.4237	0.7018	0	1.138	0.3792
s__Streptococcus_agalactiae	0.1735	0.1709	0.1775	0.2893	0.8237	1	-0.2864	0.242	-0.004044
s__unclassified_g__Coprococcus	0.3388	0.7577	0	0	0.4237	0.7018	0	1.016	0.3388
s__uncultured_bacterium_g__Paracoccus	0.05647	0.0961	0.2783	0.6001	1	1	-0.7663	0.117	-0.2218
s__Lactococcus_lactis_g__Lactococcus	0.3267	0.7306	0	0	0.4237	0.7018	0	0.9804	0.3268
s__Paeniclostridium_sordellii	0.3227	0.7216	0	0	0.4237	0.7018	0	0.9684	0.3228
s__Chryseobacterium_sp._6424	0.03227	0.06151	0.2824	0.6314	0.7972	1	-0.8351	0.06455	-0.2501
s__Bacillus_cellulasensis	0.09278	0.1964	0.2138	0.2925	0.5762	0.9034	-0.4035	0.1734	-0.121
s__Lactococcus_garvieae_ATCC_49156	0.2622	0.5863	0	0	0.4237	0.7018	0	0.7866	0.2622
s__Dietzia_maris	0.0121	0.01804	0.242	0.3851	0.2652	0.7018	-0.5607	-5.075e-07	-0.2299
s__unclassified_g__Pantoea	0.008068	0.01105	0.2219	0.3955	0.06257	0.7018	-0.5728	-0.02017	-0.2138
s__human_gut_metagenome_g__Blautia	0.004034	0.00902	0.2259	0.5051	1	1	-0.6774	0.008068	-0.2218
s__uncultured_bacterium_g__Sporocytophaga	0.2299	0.4919	0	0	0.1797	0.7018	0	0.6735	0.2299
s__Microbacterium_esteraromaticum	0.05244	0.05449	0.1654	0.3037	1	1	-0.3953	0.05648	-0.1129
s__Bordetella_trematum	0.06051	0.05524	0.1452	0.2069	0.9142	1	-0.2703	0.06858	-0.08471
s__Clostridium_perfringens_g__Clostridium_sensu_stricto_1	0.2057	0.46	0	0	0.4237	0.7018	0	0.6174	0.2058
s__unclassified_g__Streptococcus	0.09278	0.1063	0.1049	0.1905	0.8288	1	-0.2017	0.1412	-0.0121
s__unclassified_g__Mesorhizobium	0.1775	0.1333	0.0121	0.02706	0.04491	0.7018	0.0605	0.2743	0.1654
s__Methylobacterium_aquaticum	0.1452	0.1287	0.04437	0.06442	0.1945	0.7018	-0.008082	0.2098	0.1008
s__Acinetobacter_schindleri	0.05647	0.04815	0.1291	0.1215	0.4606	0.7397	-0.1734	0.0363	-0.07261
s__Providencia_rettgeri	0	0	0.1775	0.2447	0.1797	0.7018	-0.3712	0	-0.1775
s__unclassified_g__Sphingobacterium	0.1089	0.08143	0.06454	0.04373	0.3947	0.7018	-0.02421	0.117	0.04439
s__Pantoea_ananatis	0.0121	0.02706	0.1573	0.2857	0.232	0.7018	-0.3994	5.398e-07	-0.1452
s__uncultured_organism_g__UCG-002	0.1694	0.3788	0	0	0.4237	0.7018	0	0.5083	0.1694
s__Sphingobacterium_hotanense	0	0	0.1694	0.2686	0.02537	0.7018	-0.4155	-0.02823	-0.1694
s__Enterobacter_hormaechei_subsp._steigerwaltii	0.09681	0.2054	0.06858	0.1063	1	1	-0.125	0.2219	0.02825
s__Holdemanella_biformis_DSM_3989	0.1614	0.3608	0	0	0.4237	0.7018	0	0.4841	0.1614
s__Vagococcus_fluvialis	0.0363	0.05412	0.117	0.2616	0.7972	1	-0.3147	0.0726	-0.08068
s__uncultured_bacterium_g__Eubacterium_hallii_group	0.04437	0.09922	0.1089	0.2435	1	1	-0.3268	0.08876	-0.06454
s__Brachybacterium_paraconglomeratum	0.06051	0.07941	0.08875	0.1874	0.7373	1	-0.1977	0.1008	-0.02826
s__unclassified_g__Bacillus	0.008068	0.01105	0.1372	0.2447	0.7231	1	-0.355	0.008069	-0.1291
s__uncultured_Altererythrobacter_sp.	0.004034	0.00902	0.1331	0.2977	1	1	-0.3953	0.008068	-0.1291
s__uncultured_bacterium_g__Aestuariimicrobium	0.02017	0.03493	0.1129	0.2203	0.9063	1	-0.2824	0.03227	-0.09278
s__Bifidobacterium_pseudocatenulatum_DSM_20438__JCM_1200__LMG_10505	0	0	0.1251	0.2796	0.4237	0.7018	-0.3752	0	-0.1251
s__Leucobacter_aridicollis	0.06051	0.0473	0.06051	0.1353	0.2636	0.7018	-0.121	0.08467	-1.173e-05
s__Deinococcus_sp.	0.03227	0.04182	0.08875	0.1874	0.7373	1	-0.23	0.05646	-0.0565
s__Collinsella_aerofaciens	0.004034	0.00902	0.1129	0.2526	1	1	-0.3348	0.008068	-0.1089
s__uncultured_bacterium_g__Butyricicoccus	0.08471	0.1894	0.02824	0.06314	1	1	-0.05648	0.2259	0.05648
s__metagenome_g__Christensenellaceae_R-7_group	0.05244	0.1173	0.06051	0.1353	1	1	-0.1291	0.1049	-0.00806
s__Roseomonas_oryzae	0	0	0.1129	0.2526	0.4237	0.7018	-0.3388	0	-0.1129
s__Cutibacterium_acnes_g__Cutibacterium	0.01614	0.0263	0.09278	0.1215	0.4338	0.7097	-0.1775	0.01614	-0.07664
s__Methylobacterium_fujisawaense	0.05244	0.05983	0.05647	0.0961	0.8237	1	-0.1089	0.07262	-0.004037
s__Pseudacidovorax_intermedius	0.1089	0.2324	0	0	0.1797	0.7018	0	0.3187	0.1089
s__uncultured_organism_g__Coprococcus	0.07664	0.1714	0.0242	0.05412	1	1	-0.0484	0.2057	0.05244
s__metagenome_g__Faecalibacterium	0.1008	0.2255	0	0	0.4237	0.7018	0	0.3025	0.1008
s__Methylobacterium_jeotgali	0.04841	0.04182	0.04437	0.04134	0.8304	1	-0.04034	0.05241	0.004023
s__uncultured_organism_g__norank_f__norank_o__Clostridia_UCG-014	0	0	0.08875	0.1984	0.4237	0.7018	-0.2662	0	-0.08874
s__unclassified_g__Cupriavidus	0.04034	0.06987	0.04841	0.1082	0.7972	1	-0.1049	0.08072	-0.008053
s__gut_metagenome_g__Christensenellaceae_R-7_group	0.08068	0.1804	0.008068	0.01804	1	1	-0.01614	0.242	0.07261
s__Bradyrhizobium_japonicum_g__Bradyrhizobium	0.04437	0.0388	0.04437	0.06118	0.8288	1	-0.05646	0.05243	3.577e-06
s__Sphingobacterium_multivorum	0.04437	0.04373	0.04034	0.04279	0.9128	1	-0.04437	0.05645	0.004034
s__metagenome_g__Coprococcus	0.05647	0.1263	0.02824	0.06314	1	1	-0.05648	0.1412	0.02824
s__Caulobacter_vibrioides	0.0242	0.05412	0.06051	0.1048	0.6072	0.9195	-0.1452	0.0484	-0.0363
s__unclassified_g__Mycoplasma_group	0	0	0.08471	0.1894	0.4237	0.7018	-0.2542	0	-0.08472
s__Ruminococcus_sp._UNK.MGS-30	0.08068	0.1804	0	0	0.4237	0.7018	0	0.242	0.08068
s__Deinococcus_antarcticus	0.008068	0.01804	0.06858	0.1224	0.4407	0.7165	-0.1735	0.0121	-0.06052
s__metagenome_g__NK4A214_group	0.07664	0.1714	0	0	0.4237	0.7018	0	0.2299	0.07664
s__uncultured_bacterium_g__norank_f__JG30-KF-CM45	0.004034	0.00902	0.06858	0.1533	1	1	-0.2057	0.008068	-0.06455
s__Enterococcus_faecalis_EnGen0247	0.04841	0.05811	0.0242	0.05412	0.3465	0.7018	-0.04033	0.08472	0.02421
s__uncultured_bacterium_g__Lachnospiraceae_FCS020_group	0.04034	0.0902	0.03227	0.07216	1	1	-0.06456	0.08874	0.00806
s__uncultured_bacterium_g__norank_f__norank_o__Clostridia_UCG-014	0.07261	0.1624	0	0	0.4237	0.7018	0	0.2178	0.0726
s__Ruminococcus_callidus	0.06858	0.1533	0	0	0.4237	0.7018	0	0.2057	0.06858
s__Sphingobacterium_kyonggiense	0.0121	0.02706	0.05647	0.1263	1	1	-0.1694	0.0242	-0.04438
s__Cellulosimicrobium_cellulans_g__Cellulosimicrobium	0.04437	0.05949	0.0242	0.0263	0.8283	1	-0.02824	0.07262	0.02017
s__Ruminococcus_bicirculans	0.06454	0.1443	0	0	0.4237	0.7018	0	0.1936	0.06454
s__unclassified_g__Faecalibacterium	0.06454	0.1443	0	0	0.4237	0.7018	0	0.1936	0.06454
s__uncultured_bacterium_g__Novosphingobium	0.04034	0.02852	0.02017	0.02852	0.2652	0.7018	-0.0121	0.05244	0.02017
s__uncultured_bacterium_g__Chryseobacterium	0	0	0.06051	0.0902	0.1797	0.7018	-0.1412	0	-0.0605
s__uncultured_organism_g__Lachnospiraceae_NK4A136_group	0.0242	0.05412	0.0363	0.08118	1	1	-0.0847	0.0605	-0.0121
s__unclassified_g__Agrococcus	0.02017	0.0247	0.0363	0.08118	0.4785	0.7593	-0.08873	0.03631	-0.01613
s__unclassified_g__Acidovorax	0.04437	0.09922	0.0121	0.01804	0.7972	1	-0.02017	0.1251	0.03228
s__Bifidobacterium_bifidum	0	0	0.05244	0.1173	0.4237	0.7018	-0.1573	0	-0.05244
s__unclassified_g__Lysinibacillus	0	0	0.05244	0.1173	0.4237	0.7018	-0.1573	0	-0.05244
s__Eubacterium_ramulus	0.02824	0.06314	0.01614	0.03608	1	1	-0.0363	0.06858	0.0121
s__Staphylococcus_pettenkoferi	0.004034	0.00902	0.04034	0.0473	0.1938	0.7018	-0.07661	3.365e-07	-0.0363
s__Pseudochrobactrum_saccharolyticum_g__Pseudochrobactrum	0.04034	0.03189	0.004034	0.00902	0.05735	0.7018	0.0121	0.06454	0.03631
s__Staphylococcus_epidermidis_g__Staphylococcus	0	0	0.04437	0.07863	0.1797	0.7018	-0.1089	0	-0.04437
s__Haematomicrobium_sanguinis	0.0363	0.03608	0.008068	0.01804	0.1938	0.7018	-0.004035	0.06051	0.02824
s__Agromyces_mediolanus	0.04034	0.0494	0	0	0.0707	0.7018	0.008068	0.08067	0.04034
s__uncultured_Eubacterium_sp._g__norank	0	0	0.04034	0.0902	0.4237	0.7018	-0.121	0	-0.04034
s__unclassified_f__Lachnospiraceae	0.008068	0.01804	0.03227	0.07216	1	1	-0.09684	0.01614	-0.02421
s__uncultured_bacterium_g__Family_XIII_AD3011_group	0.004034	0.00902	0.0363	0.08118	1	1	-0.1049	0.008068	-0.03227
s__uncultured_bacterium_g__CAG-56	0.0363	0.08118	0.004034	0.00902	1	1	-0.008068	0.1049	0.03227
s__Clostridium_leptum_g__norank	0.0363	0.08118	0	0	0.4237	0.7018	0	0.1089	0.0363
s__unclassified_o__Saccharimonadales	0	0	0.0363	0.08118	0.4237	0.7018	-0.1089	0	-0.0363
s__Acinetobacter_guillouiae	0	0	0.0363	0.05022	0.07201	0.7018	-0.08067	-0.004034	-0.0363
s__Carnobacterium_sp._N15.MGS-251	0.01614	0.03608	0.01614	0.03608	1	1	-0.03227	0.03227	6.454e-09
s__uncultured_organism_g__Lachnospira	0.02824	0.06314	0.004034	0.00902	1	1	-0.008068	0.08069	0.02421
s__metagenome_g__Clostridium_sensu_stricto_1	0.02824	0.06314	0.004034	0.00902	1	1	-0.008068	0.08069	0.02421
s__uncultured_Chryseobacterium_sp.	0.004034	0.00902	0.02824	0.06314	1	1	-0.08472	0.008069	-0.02421
s__metagenome_g__Marvinbryantia	0.02017	0.0451	0.0121	0.02706	1	1	-0.0242	0.06048	0.008058
s__gut_metagenome_g__norank_f__norank_o__RF39	0	0	0.03227	0.07216	0.4237	0.7018	-0.09684	0	-0.03228
s__gut_metagenome_g__UCG-002	0.0242	0.05412	0.008068	0.01804	1	1	-0.01614	0.06453	0.01613
s__Zoogloea_resiniphila	0	0	0.02824	0.06314	0.4237	0.7018	-0.08472	0	-0.02824
s__uncultured_bacterium_g__norank_f__Ruminococcaceae	0.02824	0.06314	0	0	0.4237	0.7018	0	0.08472	0.02824
s__Methylobacterium_currus	0.008068	0.01105	0.02017	0.0451	0.7963	1	-0.05645	0.01614	-0.01209
s__uncultured_Alistipes_sp._g__Alistipes	0.02017	0.0451	0.008068	0.01804	1	1	-0.01614	0.06048	0.01209
s__Enterococcus_flavescens_ATCC_49996	0.02017	0.02852	0.008068	0.01804	0.5186	0.818	-0.01614	0.03631	0.0121
s__uncultured_bacterium_g__Blautia	0.01614	0.03608	0.008068	0.01804	1	1	-0.01614	0.04034	0.008068
s__unclassified_g__Fusicatenibacter	0.004034	0.00902	0.02017	0.0451	1	1	-0.05645	0.008068	-0.01613
s__Aerococcus_urinaeequi	0.004034	0.00902	0.02017	0.0451	1	1	-0.06048	0.008068	-0.01613
s__uncultured_bacterium_g__Terrisporobacter	0.0242	0.05412	0	0	0.4237	0.7018	0	0.0726	0.0242
s__Deinococcus_ficus	0	0	0.0242	0.05412	0.4237	0.7018	-0.0726	0	-0.0242
s__Blautia_sp._Marseille-P2398	0.0242	0.05412	0	0	0.4237	0.7018	0	0.0726	0.0242
s__unclassified_g__Subdoligranulum	0	0	0.0242	0.05412	0.4237	0.7018	-0.0726	0	-0.0242
s__Dorea_longicatena_g__Ruminococcus_torques_group	0.0242	0.05412	0	0	0.4237	0.7018	0	0.0726	0.0242
s__unclassified_g__Intestinibacter	0.0242	0.05412	0	0	0.4237	0.7018	0	0.0726	0.0242
s__Flavobacterium_hauense	0	0	0.02017	0.0451	0.4237	0.7018	-0.06048	0	-0.02016
s__uncultured_bacterium_g__Chryseomicrobium	0	0	0.02017	0.0451	0.4237	0.7018	-0.06048	0	-0.02016
s__Sphingobacterium_nematocida	0.02017	0.0451	0	0	0.4237	0.7018	0	0.06048	0.02016
s__metagenome_g__Lachnospiraceae_UCG-001	0	0	0.02017	0.0451	0.4237	0.7018	-0.06048	0	-0.02016
s__Janibacter_melonis_g__Janibacter	0	0	0.02017	0.0451	0.4237	0.7018	-0.06048	0	-0.02016
s__metagenome_g__Prevotella	0.02017	0.0451	0	0	0.4237	0.7018	0	0.06048	0.02016
s__Sphingomonas_phyllosphaerae_g__Sphingomonas	0	0	0.02017	0.0451	0.4237	0.7018	-0.06048	0	-0.02016
s__unclassified_g__Enterococcus	0.0121	0.02706	0.008068	0.01804	1	1	-0.02017	0.02824	0.004034
s__uncultured_bacterium_g__Clostridium_sensu_stricto_1	0	0	0.01614	0.03608	0.4237	0.7018	-0.04841	0	-0.01614
s__uncultured_bacterium_g__Eubacterium_brachy_group	0.01614	0.03608	0	0	0.4237	0.7018	0	0.04841	0.01614
s__unclassified_g__UCG-005	0.01614	0.03608	0	0	0.4237	0.7018	0	0.04841	0.01614
s__unclassified_g__norank_f__Eubacterium_coprostanoligenes_group	0.01614	0.03608	0	0	0.4237	0.7018	0	0.04841	0.01614
s__unclassified_g__Veillonella	0.01614	0.03608	0	0	0.4237	0.7018	0	0.04841	0.01614
s__uncultured_Clostridium_sp._g__Marvinbryantia	0	0	0.01614	0.03608	0.4237	0.7018	-0.04841	0	-0.01614
s__unclassified_g__Rhodococcus	0.0121	0.01105	0.004034	0.00902	0.2703	0.7018	-0.004034	0.02017	0.008068
s__uncultured_bacterium_g__Eubacterium_ruminantium_group	0.0121	0.02706	0.004034	0.00902	1	1	-0.008068	0.03631	0.008068
s__uncultured_organism_g__Lachnospiraceae_FCS020_group	0.008068	0.01804	0.004034	0.00902	1	1	-0.008068	0.0242	0.004034
s__uncultured_organism_g__Eubacterium_eligens_group	0.004034	0.00902	0.008068	0.01804	1	1	-0.02017	0.008068	-0.004034
s__Bifidobacterium_longum	0.004034	0.00902	0.008068	0.01804	1	1	-0.0242	0.008068	-0.004034
s__Gordonia_polyisoprenivorans	0.0121	0.01804	0	0	0.1797	0.7018	0	0.02824	0.0121
s__unclassified_g__Pedobacter	0	0	0.0121	0.02706	0.4237	0.7018	-0.03631	0	-0.0121
s__Devosia_riboflavina	0.0121	0.01804	0	0	0.1797	0.7018	0	0.02824	0.0121
s__Mycoplasmopsis_arginini	0.0121	0.02706	0	0	0.4237	0.7018	0	0.03631	0.0121
s__Lachnospiraceae_bacterium_GAM79	0.0121	0.02706	0	0	0.4237	0.7018	0	0.03631	0.0121
s__Parabacteroides_goldsteinii	0	0	0.0121	0.01804	0.1797	0.7018	-0.02824	0	-0.0121
s__Streptococcus_gordonii	0.0121	0.02706	0	0	0.4237	0.7018	0	0.03631	0.0121
s__Corynebacterium_amycolatum	0	0	0.0121	0.02706	0.4237	0.7018	-0.03631	0	-0.0121
s__metagenome_g__Lachnoclostridium	0.0121	0.02706	0	0	0.4237	0.7018	0	0.03631	0.0121
s__Paracoccus_yeei	0.0121	0.02706	0	0	0.4237	0.7018	0	0.03631	0.0121
s__uncultured_bacterium_g__Schlegelella	0	0	0.0121	0.02706	0.4237	0.7018	-0.03631	0	-0.0121
s__Lactobacillus_murinus	0.0121	0.02706	0	0	0.4237	0.7018	0	0.03631	0.0121
s__unclassified_g__Defluviicoccus	0.0121	0.02706	0	0	0.4237	0.7018	0	0.03631	0.0121
s__Veillonella_parvula	0.0121	0.02706	0	0	0.4237	0.7018	0	0.03631	0.0121
s__Mogibacterium_diversum	0.0121	0.02706	0	0	0.4237	0.7018	0	0.03631	0.0121
s__uncultured_bacterium_g__Paraprevotella	0.0121	0.02706	0	0	0.4237	0.7018	0	0.03631	0.0121
s__Bacillus_marisflavi	0.008068	0.01804	0	0	0.4237	0.7018	0	0.02421	0.008069
s__uncultured_Ruminococcaceae_bacterium_g__norank_f__norank	0	0	0.008068	0.01804	0.4237	0.7018	-0.0242	0	-0.008068
s__uncultured_Deinococcus_sp._g__Truepera	0	0	0.008068	0.01804	0.4237	0.7018	-0.0242	0	-0.008068
s__Nocardioides_sp._USM2	0.008068	0.01804	0	0	0.4237	0.7018	0	0.02421	0.008069
s__Streptococcus_intermedius_ATCC_27335	0.004034	0.00902	0.004034	0.00902	1	1	-0.008068	0.008068	-8.149e-08
s__Rothia_kristinae	0	0	0.008068	0.01804	0.4237	0.7018	-0.0242	0	-0.008068
s__Arthrobacter_sp._LS16	0	0	0.008068	0.01804	0.4237	0.7018	-0.0242	0	-0.008068
s__Streptococcus_mutans	0.008068	0.01804	0	0	0.4237	0.7018	0	0.0242	0.008068
s__uncultured_bacterium_g__norank_f__Oscillospiraceae	0	0	0.008068	0.01804	0.4237	0.7018	-0.0242	0	-0.008068
s__Corynebacterium_tuberculostearicum	0	0	0.008068	0.01804	0.4237	0.7018	-0.0242	0	-0.008068
s__Sphingobacterium_alimentarium	0.004034	0.00902	0.004034	0.00902	1	1	-0.0121	0.0121	-1.21e-07
s__Ruminococcus_torques_ATCC_27756	0.008068	0.01804	0	0	0.4237	0.7018	0	0.0242	0.008068
s__uncultured_organism_g__Ruminococcus_gnavus_group	0.004034	0.00902	0.004034	0.00902	1	1	-0.008068	0.0121	1.614e-09
s__metagenome_g__Lachnospiraceae_ND3007_group	0.008068	0.01804	0	0	0.4237	0.7018	0	0.0242	0.008068
s__Bifidobacterium_adolescentis	0.008068	0.01105	0	0	0.177	0.7018	0	0.01614	0.008068
s__uncultured_bacterium_g__Undibacterium	0.008068	0.01804	0	0	0.4237	0.7018	0	0.0242	0.008068
s__uncultured_organism_g__Gemella	0	0	0.008068	0.01804	0.4237	0.7018	-0.0242	0	-0.008068
s__Schaalia_odontolytica	0.004034	0.00902	0.004034	0.00902	1	1	-0.008068	0.0121	1.614e-09
s__Stenotrophomonas_nitritireducens	0.008068	0.01804	0	0	0.4237	0.7018	0	0.02421	0.008069
s__Sphingobacterium_spiritivorum	0.004034	0.00902	0	0	0.4237	0.7018	0	0.0121	0.004034
s__Parabacteroides_merdae	0.004034	0.00902	0	0	0.4237	0.7018	0	0.0121	0.004034
s__uncultured_bacterium_g__Shinella	0.004034	0.00902	0	0	0.4237	0.7018	0	0.0121	0.004034
s__uncultured_organism_g__Lachnoclostridium	0.004034	0.00902	0	0	0.4237	0.7018	0	0.0121	0.004034
s__unclassified_g__Oscillibacter	0.004034	0.00902	0	0	0.4237	0.7018	0	0.0121	0.004034
s__metagenome_g__UCG-005	0.004034	0.00902	0	0	0.4237	0.7018	0	0.0121	0.004034
s__metagenome_g__Defluviicoccus	0.004034	0.00902	0	0	0.4237	0.7018	0	0.0121	0.004034
s__uncultured_bacterium_g__Eubacterium_ventriosum_group	0.004034	0.00902	0	0	0.4237	0.7018	0	0.0121	0.004034
s__Brevibacterium_senegalense	0	0	0.004034	0.00902	0.4237	0.7018	-0.0121	0	-0.004034
s__Mycobacterium_gordonae	0	0	0.004034	0.00902	0.4237	0.7018	-0.0121	0	-0.004034
s__unclassified_o__Babeliales	0.004034	0.00902	0	0	0.4237	0.7018	0	0.0121	0.004034
s__uncultured_Parvibaculum_sp._g__Parvibaculum	0.004034	0.00902	0	0	0.4237	0.7018	0	0.0121	0.004034
s__uncultured_bacterium_g__Nevskia	0.004034	0.00902	0	0	0.4237	0.7018	0	0.0121	0.004034
s__unclassified_g__Eubacterium_hallii_group	0	0	0.004034	0.00902	0.4237	0.7018	-0.0121	0	-0.004034
s__Clostridium_sp._GD3	0.004034	0.00902	0	0	0.4237	0.7018	0	0.0121	0.004034
s__Sphingomonas_echinoides	0.004034	0.00902	0	0	0.4237	0.7018	0	0.0121	0.004034
s__unclassified_o__Oscillospirales	0.004034	0.00902	0	0	0.4237	0.7018	0	0.0121	0.004034
s__Lachnospiraceae_bacterium_Choco86	0	0	0.004034	0.00902	0.4237	0.7018	-0.0121	0	-0.004034
s__uncultured_bacterium_g__norank_f__norank_o__Saccharimonadales	0.004034	0.00902	0	0	0.4237	0.7018	0	0.0121	0.004034
s__Pseudonocardia_sp._AL041005-10	0.004034	0.00902	0	0	0.4237	0.7018	0	0.0121	0.004034
s__Streptococcus_gallolyticus_subsp._pasteurianus	0	0	0.004034	0.00902	0.4237	0.7018	-0.0121	0	-0.004034
s__uncultured_bacterium_g__Luteimonas	0.004034	0.00902	0	0	0.4237	0.7018	0	0.0121	0.004034
s__Eubacterium_eligens_ATCC_27750	0.004034	0.00902	0	0	0.4237	0.7018	0	0.0121	0.004034
s__unclassified_g__Paenochrobactrum	0.004034	0.00902	0	0	0.4237	0.7018	0	0.0121	0.004034
s__Sphingomonas_sp._FARSPH	0.004034	0.00902	0	0	0.4237	0.7018	0	0.0121	0.004034
s__unclassified_g__Deinococcus	0.004034	0.00902	0	0	0.4237	0.7018	0	0.0121	0.004034
s__uncultured_bacterium_g__Brachybacterium	0.004034	0.00902	0	0	0.4237	0.7018	0	0.0121	0.004034
s__Catenibacterium_mitsuokai	0.004034	0.00902	0	0	0.4237	0.7018	0	0.0121	0.004034
s__Akkermansia_muciniphila	0.004034	0.00902	0	0	0.4237	0.7018	0	0.0121	0.004034
s__uncultured_organism_g__Ruminococcus_torques_group	0.004034	0.00902	0	0	0.4237	0.7018	0	0.0121	0.004034
s__uncultured_Eubacterium_sp._g__Family_XIII_AD3011_group	0.004034	0.00902	0	0	0.4237	0.7018	0	0.0121	0.004034
s__uncultured_organism_g__norank_f__Coriobacteriales_Incertae_Sedis	0.004034	0.00902	0	0	0.4237	0.7018	0	0.0121	0.004034
s__uncultured_bacterium_g__norank_f__Muribaculaceae	0.004034	0.00902	0	0	0.4237	0.7018	0	0.0121	0.004034
s__uncultured_bacterium_g__Acinetobacter	0	0	0.004034	0.00902	0.4237	0.7018	-0.0121	0	-0.004034
s__uncultured_bacterium_g__Ellin6055	0.004034	0.00902	0	0	0.4237	0.7018	0	0.0121	0.004034
s__Paracoccus_sp.	0	0	0.004034	0.00902	0.4237	0.7018	-0.0121	0	-0.004034
s__uncultured_Lachnospiraceae_bacterium_g__Eubacterium_ventriosum_group	0.004034	0.00902	0	0	0.4237	0.7018	0	0.0121	0.004034
s__Oscillibacter_sp._PEA192	0.004034	0.00902	0	0	0.4237	0.7018	0	0.0121	0.004034
s__uncultured_organism_g__norank_f__Ruminococcaceae	0	0	0.004034	0.00902	0.4237	0.7018	-0.0121	0	-0.004034
